# Supplementary material for: Inter-tissue convergence of gene expression during ageing suggests age-related loss of tissue and cellular identity
Source: eLife. 2022 Jan 31;11:e68048. doi: 10.7554/eLife.68048 (PMC8880995; doi:10.7554/eLife.68048)
Supplement: Supplementary file 2. — Functional enrichment for shared genes across tissues. The same GORA that was performed for Supplementary file 1 was used to test the enrichment of shared up-/downregulated genes in development among the background genes which are chosen as the all-significant age-related genes across tissues in development. We did not apply the test for the ageing period as there were no shared ageing-related expression changes. [file elife-68048-supp2.xlsx]

## Sheet: Development.Down
GO.ID

## Sheet: Development.Up
GO.ID
