# Supplementary material for: Inter-tissue convergence of gene expression during ageing suggests age-related loss of tissue and cellular identity
Source: eLife. 2022 Jan 31;11:e68048. doi: 10.7554/eLife.68048 (PMC8880995; doi:10.7554/eLife.68048)
Supplement: Supplementary file 3. — Functional enrichment for gene expression reversals. GORA was performed with the same criteria as explained above. Up-down reversal genes were tested against up-up genes, and down-up reversal genes were tested against down-down genes in each tissue. [file elife-68048-supp3.xlsx]

## Sheet: UpDown.Cortex
GO.ID

## Sheet: UpDown.Lung
GO.ID

## Sheet: UpDown.Liver
GO.ID

## Sheet: UpDown.Muscle
GO.ID

## Sheet: DownUp.Cortex
GO.ID

## Sheet: DownUp.Lung
GO.ID

## Sheet: DownUp.Liver
GO.ID

## Sheet: DownUp.Muscle
GO.ID
